# Supplementary material for: Vacuolar Proton-Translocating ATPase May Take Part in the Drug Resistance Phenotype of Glioma Stem Cells
Source: Int J Mol Sci. 2024 Feb 27;25(5):2743. doi: 10.3390/ijms25052743 (PMC10932054; doi:10.3390/ijms25052743)
Supplement: Supplementary file 1 [file ijms-25-02743-s001.zip]

Archive with 1 entries (1 files):
- ijms-2877010-supplementary.pdf
